# Supplementary material for: Dynamic microvilli sculpt bristles at nanometric scale
Source: Nat Commun. 2024 May 13;15:3733. doi: 10.1038/s41467-024-48044-3 (PMC11091046; doi:10.1038/s41467-024-48044-3)
Supplement: Supplementary file 12 — Source Data [file 41467_2024_48044_MOESM12_ESM.xlsx]

## Sheet: Fig 2 h
Counts						Percentages
	40 hpf	48 hpf	64 hpf				40 hpf	48 hpf	64 hpf
Stage I	892	610	10			Stage I	0.870244	0.595	0.0471698
Stage II	132	284	32			Stage II	0.12878	0.277	0.150943
Stage III	1	131	170			Stage III	0.00097561	0.128	0.801887
Total	1025	1025	212

## Sheet: Fig 4 g
ethanol		Cytochalasin D
normal	malformed	normal	malformed
20	0	0	19

## Sheet: Suppl. Fig. 2. Microvilli NikZ
Counts				Percentages
	Ethanol	NikZ treated			Ethanol	NikZ treated
similar to axial microvilli	59	17		similar to axial microvilli	0.831	0.17
Other stages	12	83		Other stages	0.169	0.83
Total	71	100
